# Supplementary material for: Comparative Analysis of Binary Similarity Measures for Compound Identification in Mass Spectrometry-Based Metabolomics
Source: Metabolites. 2022 Jul 26;12(8):694. doi: 10.3390/metabo12080694 (PMC9394311; doi:10.3390/metabo12080694)
Supplement: Supplementary file 1 [file metabolites-12-00694-s001.zip]

Archive with 1 entries (1 files):
- metabolites-1788139-supplementary.pdf
